# Supplementary material for: Dietary Behaviors and Incident COVID-19 in the UK Biobank
Source: Nutrients. 2021 Jun 20;13(6):2114. doi: 10.3390/nu13062114 (PMC8234071; doi:10.3390/nu13062114)
Supplement: Supplementary file 1 [file nutrients-13-02114-s001.zip]

Archive with 1 entries (1 files):
- nutrients-1241695-supplementary.pdf
